# Supplementary material for: Endophytic bacterium Pseudomonas protegens suppresses mycelial growth of Botryosphaeria dothidea and decreases its pathogenicity to postharvest fruits
Source: Front Microbiol. 2022 Dec 8;13:1069517. doi: 10.3389/fmicb.2022.1069517 (PMC9771998; doi:10.3389/fmicb.2022.1069517)
Supplement: Supplementary file 1 [file Table_1.XLSX]

## Sheet: Sheet1
Supplementary Table S1 The primers used in the experiment
Gene name	Gene ID	Primers(5'-3')
MdCAT	XM_008375181.3	F	CCTCGTGGTTTTGCAGTGAA
		R	GGAAGGTGAACATGTGCAGG
MdGLU	XM_029095631.1	F	GAGCCAGTGATTCAACGGAC
		R	TGGAGGTTACTTCCAGGCAG
MdPAL	XM_008368428.3	F	GCAGAGCAACACAACCAAGA
		R	CGTTAAAGCCCATGGTGAGG
MdPOD	XM_029099288.1	F	TCCTGTGCTGACATTTTGGC
		R	AATCTACATTTTGCCCGGCC
MdWRKY15	XM_008395555.3	F	GCTCCGGTAACCCAAATTCC
		R	CATCTTTCTCTCAGCGCACC
MdPUB29	XM_008350166.3	F	AGGAGCTGTCGAGATGGATG
		R	GACTCGCTTCAATGACCGTC
MdMYB73	XM_008379837.3	F	AAATCCCAACAAGCCCGAAC
		R	CTGAGAGAAGGGTCGATGCT
MdERF11	NM_001301117.1	F	GGCGATTACTGCTGCTCTTC
		R	CGCTTGTTGGGTTCTCGAAT
MdActin	XM_008393049.3	F	CTTCAATGTGCCTGCCATGTAT
		R	AATTTCCCGTTCAGCAGTAGTG
BdCYP450	BOTSDO04127	F	TAAGTCTTCGGTTGGCCCTT
		R	TTGGGATCAGGCTGGTCAAT
BdADH	BOTSDO00477	F	GGAGCAAGTTCACCAAGCAA
		R	CCTTGCCAATGATCTCGTGG
BdGHY	BOTSDO02303	F	CCTGAACAAAATGGCCCCAA
		R	ATTCGGAGTCTGCGGGATAG
BdATS	BOTSDO01704	F	CGATGCAAAACTGCTGAAAA
		R	CAAGTCCAGCCCTGAGAAAG
Bdα/β-HY	BOTSDO04588	F	CATCGCAGAGGTGATCAAGA
		R	CCGTATGGGGATTTATCGTG
BdSTR	BOTSDO09350	F	CCCTGACTGCTTCTCCTGTC
		R	AATGAGACCGACACCGAAAC
BdTubulin	BOTSDO03220	F	GTTCAGACCGCCCTTTGCT
		R	AGCCTTGCGACGGAACATA
